# Supplementary material for: Highly Effective Self-Propagating Synthesis of Lamellar ZnO-Decorated MnO2 Nanocrystals with Improved Supercapacitive Performance
Source: Nanomaterials (Basel). 2021 Jun 25;11(7):1680. doi: 10.3390/nano11071680 (PMC8306293; doi:10.3390/nano11071680)
Supplement: Supplementary file 1 [file nanomaterials-11-01680-s001.zip]

Archive with 1 entries (1 files):
- nanomaterials-1236865-supplementary.pdf
